# Supplementary material for: The use of an unsupervised learning approach for characterizing latent behaviors in accelerometer data
Source: Ecol Evol. 2016 Jan 11;6(3):727–41. doi: 10.1002/ece3.1914 (PMC4739568; doi:10.1002/ece3.1914)
Supplement: Supplementary file 3 — Data S3. R code used for the analysis of the accelerometer data. [file ECE3-6-727-s004.txt]

setwd("C:/Users/r03mc13/Documents/")
setwd(".........")
Acc_Data<-read.table("RAZO1.txt", header=T)  #upload your file obtained from accelerometers, here an example of a file


###############################################################################
#========================== ADD COLUMN DATES ==================================
###############################################################################


Acc_Data$Time<-as.character(Acc_Data$Time)
ddtt.str <- paste(Acc_Data$Date, Acc_Data$Time)

ddtt <- strptime(ddtt.str, format="%d/%m/%Y %H:%M:%OS")
op <- options(digits.secs=3)
time.posixct <- as.POSIXct(ddtt, tz="GMT")
Acc_Data$Dates<- time.posixct

###############################################################################
#============== CALCULATE VERTICAL SPEED ======================================
###############################################################################


speed_Acc_Data<-rep(NA, nrow(Acc_Data))   # create empty vector to allocate the calculated vertical speed

depth1<- Acc_Data$Depth[1:(nrow(Acc_Data)-1)] #extract Depth column, from first row to the second last one
depth2<- Acc_Data$Depth[2:nrow(Acc_Data)] # extract depth column from second row to the last one


depth_tot<-depth2-depth1 # difference in depth
summary(depth_tot)
length(depth_tot)
length(depth_tot)/25    # recording rate was 25Hz , vertical speed calculated for every sec, so 1 observation every 25 rows

# we calculated length of rows to cut from the end of the data frame
#RAZO_1 -5 , RAZO_2 -12, RAZO_3 -17, RAZO_4 -22, RAZO_5 -0, COGU_1 -1, COGU_2 -23

x<- 5     # example RAZO1

#head(depth_tot)
insert_speed<-function(x,y){
b1<-rep(x,each=y)
return(b1)
}
depth_tot2<-depth_tot[-(length(depth_tot)-x)] #remove extra observations from the end of the file that are not fitting within 1 sec
#depth_tot2<-depth_tot
rownames_match<-seq(25,length(depth_tot2),25)  # create sequence of numbers that goes from 25 to the total length of the vector containing the difference in length, every 25.
depth_tot3<-data.frame(dd=depth_tot2)  # create new data frame called  depth_tot3
head(depth_tot3)   #check data frame

rownames(depth_tot3)<-seq(1,length(depth_tot3$dd),1) #allocate rownames
depth_tot4<-depth_tot3[which(as.numeric(rownames(depth_tot3)) %in% rownames_match),] # extract rows matching with the numbers in vector  "rownames_match"
head(depth_tot4)  #check data frame

b2<-insert_speed(depth_tot4,25) # run function insert speed
head(b2)           #check the variable
length(b2)


Acc_Data1<-Acc_Data[-c((nrow(Acc_Data)-(nrow(Acc_Data)-1)),c((nrow(Acc_Data)-1):(nrow(Acc_Data)-x))),] #remove extra observations from the end of the file that are not fitting within 1 sec so to place the new variable
#Acc_Data1<-Acc_Data[-c((nrow(Acc_Data)-(nrow(Acc_Data)-1))),]
Acc_Data1$VerticalSpeed<-b2   #write new variable in the general data frame
acc_MRs<-Acc_Data1   #rename data frame

###############################################################################
#==============  CALCULATE DYNAMIC ACCELERATION, AMPLITUDE AND PITCH ===========
###############################################################################


nrow(acc_MRs)
start_msec<-12  #5, 8 or 12 (1 sec running mean)  ,18,24

summary(acc_MRs$X)
summary(acc_MRs$Z)
                                    # correction for the position of the accelerometer (Sato et al. 2003, Watanuki et al. 2003, Laich et al. 2008)
acc_MRs$X<- acc_MRs$X -0.09         #COGU_1 +0.25, COGU_2 +0.16, RAZO_1 -0.09, RAZO_2 -0.5 , RAZO_3 -0.63, RAZO_4 -0.5 ,  RAZO_5 -0.41           
acc_MRs$Z<- acc_MRs$Z +0.44         #COGU_1 +0.09, COGU_2 +0.09, RAZO_1 +0.44, RAZO_2 +0.35, RAZO_3 +0.28, RAZO_4 +0.16 , RAZO_5 +0.28        


dorso_ventral_mean<-rep(NA,nrow(acc_MRs))   # create empty vectors for allocating the variables while running the "running mean" for loop
lateral_mean<-rep(NA,nrow(acc_MRs))
back_forward_mean<- rep(NA,nrow(acc_MRs))

dorso_ventral_amplitude<-rep(NA,nrow(acc_MRs))
lateral_amplitude<-rep(NA,nrow(acc_MRs))
back_forward_amplitude<- rep(NA,nrow(acc_MRs))


library(plotrix)
#calculate amplitute of acceleration

dorso_ventral<-acc_MRs$Z   # extract variables Z,Y and X from data frame
lateral<-acc_MRs$Y
back_forward<-acc_MRs$X

#running mean
for (i in (start_msec+1):(nrow(acc_MRs)-start_msec)){

dorso_ventral_mean[i]<-mean(dorso_ventral[(i-start_msec):(i+start_msec)])
lateral_mean[i]<-mean(lateral[(i-start_msec):(i+start_msec)])
back_forward_mean[i]<-mean(back_forward[(i-start_msec):(i+start_msec)])

dorso_ventral_amplitude[i]<-std.error(dorso_ventral[(i-start_msec):(i+start_msec)])
lateral_amplitude[i]<-std.error(lateral[(i-start_msec):(i+start_msec)])
back_forward_amplitude[i]<-std.error(back_forward[(i-start_msec):(i+start_msec)])

}

acc_MRs$Static_DorsoVentral <- dorso_ventral_mean #write new variable in the general data frame
acc_MRs$Static_Lateral <- lateral_mean
acc_MRs$Static_BackForward <- back_forward_mean

acc_MRs$Amplitude_DorsoVentral <- dorso_ventral_amplitude
acc_MRs$Amplitude_Lateral <- lateral_amplitude
acc_MRs$Amplitude_BackForward <- back_forward_amplitude


acc_MRs<-acc_MRs[-c(1:start_msec,nrow(acc_MRs):(nrow(acc_MRs)-start_msec)),] # remove extra rows and cols from top and bottom of the data frame according to the length of the running mean.
nrow(acc_MRs)  # check results
summary(acc_MRs$Static_DorsoVentral)
summary(acc_MRs$Static_Lateral)
summary(acc_MRs$Static_BackForward)

# calculation of body Pitch
acc_MRs$Pitch <- atan2(acc_MRs$Static_BackForward, sqrt(acc_MRs$Static_Lateral*acc_MRs$Static_Lateral + acc_MRs$Static_DorsoVentral*acc_MRs$Static_DorsoVentral)) * 180/pi
summary(acc_MRs$Pitch)

#Calculation of Dynamic acceleration 
acc_MRs$Dynamic_DorsoVentral <- acc_MRs$Z-acc_MRs$Static_DorsoVentral 
acc_MRs$Dynamic_Lateral <- acc_MRs$Y-acc_MRs$Static_Lateral 
acc_MRs$Dynamic_BackForward <- acc_MRs$X-acc_MRs$Static_BackForward 

###############################################################################
#==============  STANDARDISE ACCELEROMETER DATA =============================== 
###############################################################################


sd_Amplitude_DorsoVentral<-scale(acc_MRs$Amplitude_DorsoVentral, center=TRUE, scale=TRUE)
acc_MRs$sd_Amplitude_DorsoVentral<- sd_Amplitude_DorsoVentral #write new variable in the general data frame

sd_Amplitude_Lateral<-scale(acc_MRs$Amplitude_Lateral, center=TRUE, scale=TRUE)
acc_MRs$sd_Amplitude_Lateral<- sd_Amplitude_Lateral #write new variable in the general data frame

sd_Amplitude_BackForward<-scale(acc_MRs$Amplitude_BackForward, center=TRUE, scale=TRUE)
acc_MRs$sd_Amplitude_BackForward<- sd_Amplitude_BackForward #write new variable in the general data frame

sd_VerticalSpeed<-scale(acc_MRs$VerticalSpeed, center=TRUE, scale=TRUE)
acc_MRs$sd_VerticalSpeed<- sd_VerticalSpeed  #write new variable in the general data frame

sd_Dynamic_DorsoVentral<-scale(acc_MRs$Dynamic_DorsoVentral, center=TRUE, scale=TRUE)
acc_MRs$sd_Dynamic_DorsoVentral<- sd_Dynamic_DorsoVentral  #write new variable in the general data frame

sd_Dynamic_Lateral<-scale(acc_MRs$Dynamic_Lateral, center=TRUE, scale=TRUE)
acc_MRs$sd_Dynamic_Lateral<- sd_Dynamic_Lateral #write new variable in the general data frame

sd_Dynamic_BackForward<-scale(acc_MRs$Dynamic_BackForward, center=TRUE, scale=TRUE)
acc_MRs$sd_Dynamic_BackForward<- sd_Dynamic_BackForward  #write new variable in the general data frame

sd_Pitch<-scale(acc_MRs$Pitch, center=TRUE, scale=TRUE)
acc_MRs$sd_Pitch<- sd_Pitch #write new variable in the general data frame

sd_Depth<-scale(acc_MRs$Depth, center=TRUE, scale=TRUE)
acc_MRs$sd_Depth<- sd_Depth  #write new variable in the general data frame

###############################################################################
#============================  ADDITIONAL VARIABLES : =========================
#==============  variance in Pitch and amplitude  ============================  
###############################################################################

Pitch<-rep(0,nrow(acc_MRs))
Pitch<-diff(acc_MRs$Pitch) # calculates variance of the body Pitch


dorso_ventral<-acc_MRs$Z

################################# species: COGU ################################

Pitch60<-rep(0,nrow(acc_MRs))
dorso_ventral_amplitude60<-rep(NA,nrow(acc_MRs))


start_msec<-60 #36 is 3 sec   ,60 is 5 sec
for (i in (start_msec+1):(nrow(acc_MRs)-start_msec)){

Pitch60[i]<-sd(Pitch[(i-start_msec):(i+start_msec)])
dorso_ventral_amplitude60[i]<-sd(dorso_ventral[(i-start_msec):(i+start_msec)])

}


acc_MRs$Amplitude60_DV<-dorso_ventral_amplitude60

acc_MRs$Pitch60<-Pitch60

################################# species: RAZO ################################
Pitch120<-rep(0,nrow(acc_MRs))
dorso_ventral_amplitude120<-rep(NA,nrow(acc_MRs))


start_msec<-120 #36 is 3 sec   ,60 is 5 sec
for (i in (start_msec+1):(nrow(acc_MRs)-start_msec)){

Pitch120[i]<-sd(Pitch[(i-start_msec):(i+start_msec)])
dorso_ventral_amplitude120[i]<-sd(dorso_ventral[(i-start_msec):(i+start_msec)])

}


acc_MRs$Amplitude120_DV<-dorso_ventral_amplitude120

acc_MRs$Pitch120<-Pitch120

acc_MRs_H<-acc_MRs
acc_MRs_H<-acc_MRs_H[-c(1:start_msec,nrow(acc_MRs_H):(nrow(acc_MRs_H)-start_msec)),]
nrow(acc_MRs_H)

###############################################################################
#=============== CUT DAYS THAT ARE NOT OBSERVATIONS ===========================
## use this code in case it is known that there are parts that are not observations


acc_MRs_H$st_timeh<-as.numeric(strftime(acc_MRs_H$Dates, format="%H",tz="GMT"))
#
acc_MRs_H1<-acc_MRs_H
st_timeh1<-rep(NA,nrow(acc_MRs_H1))
st_timeh1<-ifelse(acc_MRs_H1$Date == "target date" & acc_MRs_H1$st_timeh>= "target time" , st_timeh1<-NA,st_timeh1<-acc_MRs_H1$st_timeh)
acc_MRs_H1$st_timeh <- st_timeh1
acc_MRs_H1<-acc_MRs_H1[which(!is.na(acc_MRs_H1$st_timeh)),] 


tail(acc_MRs_H1)

###############################################################################
#===========================   WRITE RESULTS  ============================ 
###############################################################################


acc_MRs_H1<-acc_MRs_H[,-c(8)]# removes columns that are not needed, like "Dates"
write.table(acc_MRs_H1, "...your path...RAZO1_DynamicAcceleration.txt", row.names=F,sep="\t", quote=F)

###############################################################################
#===========================   APPLY EM ALGORITHM  ============================ 
###############################################################################

setwd(".........")
Acc_Data<-read.table("RAZO1_DynamicAcceleration.txt", header=T)  #upload your file obtained from the calculation of the variables, here and example of a file

library(Rmixmod) # see instruction of the package 


acc_MRssOW<-Acc_Data[which(Acc_Data$Depth==0),]   #above water
acc_MRssUW<-Acc_Data[which(Acc_Data$Depth>0),]    #below water

###################### RUN  ABOVE WATER ########################################

data_clusterOW<-acc_MRssOW[,c(23:26,28)]   # select variables, see Methods section
data_clusterOW[1:3,] # check that you selected the right variables

system.time(
    xemOW <- mixmodCluster (data_clusterOW ,3, models = mixmodGaussianModel (), criterion= c("BIC","ICL"),
    strategy = mixmodStrategy(algo = "EM", nbTry = 1,initMethod = "smallEM", nbTryInInit = 50,
    nbIterationInInit = 5, nbIterationInAlgo = 200,epsilonInInit = 0.001, epsilonInAlgo = 0.001, seed =NULL)))
# show a summary of the best model containing the estimated parameters , the likelihood
summary (xemOW)
#plot(xem)
acc_MRssOW$Partition<-(xemOW@bestResult@partition)
unique(acc_MRssOW$Partition)

Partition1<-rep(NA,nrow(acc_MRssOW)) # change names of partition classes so don`t match with those below water
Partition1<-ifelse(acc_MRssOW$Partition == 1, Partition1<-7, ifelse(acc_MRssOW$Partition == 2, Partition1<-8,ifelse(acc_MRssOW$Partition == 3, Partition1<-9,Partition1<-0  ))) #
unique(Partition1)

acc_MRssOW$Partition<-Partition1
unique(acc_MRssOW$Partition)

###################### RUN  BELOW WATER ########################################


data_clusterUW<-acc_MRssUW[,c(22:29)] # select variables, see Methods section
data_clusterUW[1:3,] # check that you selected the right variables


system.time(
    xemUW <- mixmodCluster (data_clusterUW ,4, models = mixmodGaussianModel (), criterion= c("BIC","ICL"),  
    strategy = mixmodStrategy(algo = "EM", nbTry = 1,initMethod = "smallEM", nbTryInInit = 50,
    nbIterationInInit = 5, nbIterationInAlgo = 200,epsilonInInit = 0.001, epsilonInAlgo = 0.001, seed =NULL)))
# show a summary of the best model containing the estimated parameters , the likelihood
summary (xemUW)
#plot(xem)
acc_MRssUW$Partition<-(xemUW@bestResult@partition)
unique(acc_MRssUW$Partition)


# MERGE DATA AND ORDER BY DATE AND TIME
Acc_Data<-rbind(acc_MRssUW,acc_MRssOW)
Acc_Data<-Acc_Data[with(Acc_Data,order(Date,Time)),]


###############################################################################
#===============   CALCULATE DISTANCE FROM COLONY  ============================ 
###############################################################################
  
R<-6371000 #radius of hearth


  theta <- (Acc_toMatch$Longitude-Acc_toMatch$Longitude[1])*pi/180 #calculate distance from the first location recorded in the GPS positions
  theta2<- (Acc_toMatch$Latitude-Acc_toMatch$Latitude[1])*pi/180
  
  lat1<-Acc_toMatch$Longitude[1]*pi/180
  lat2<-Acc_toMatch$Latitude*pi/180

	dist_xy <- sin(theta2/2) * sin(theta2/2) + cos(lat1) * cos(lat2) * sin(theta/2)* sin(theta/2)
	dist_xy <- 2*(atan2(sqrt(dist_xy),1-dist_xy))

  Acc_toMatch$distances <- (dist_xy * R)/1000
